# Supplementary material for: Functional analysis of stress protein data in a flor yeast subjected to a biofilm forming condition
Source: Data Brief. 2016 Mar 28;7:1021–3. doi: 10.1016/j.dib.2016.03.072 (PMC4826585; doi:10.1016/j.dib.2016.03.072)
Supplement: Supplementary file 2 — Supplementary Table 1 [file mmc2.xlsx]

## Sheet: Hoja1
Table S1. Localization of proteins in the biofilm formation condition (BFC) and non-biofilm formation condition (NBFC). Decimal numbers represent frequencies of proteins sorted in each GO Term with respect to the total proteome in S. cerevisiae (right of the cellular component column), to the total number of BFC proteins (right of the BFC columns) and to the total number of NBFC proteins (right o…
		Resistance to lack of fermentable carbon source									Resistance to ethanol									Resistance to acetaldehyde									Resistance to oxidative stress
		BFC				NBFC				Frequency BFC/frequency NBFC	BFC				NBFC				Frequency BFC/frequency NBFC	BFC				NBFC				Frequency BFC/frequency NBFC	BFC				NBFC				Frequency BFC/frequency NBFC
Cellular component	S. cerevisiae	Protein (s)	Number of proteins	Frequency of proteins	p-value	Protein (s)	Number of proteins	Frequency of proteins	p-value		Protein (s)	Number of proteins	Frequency of proteins	p-value	Protein (s)	Number of proteins	Frequency of proteins	p-value		Protein (s)	Number of proteins	Frequency of proteins	p-value	Protein (s)	Number of proteins	Frequency of proteins	p-value		Protein (s)	Number of proteins	Frequency of proteins	p-value	Protein (s)	Number of proteins	Frequency of proteins	p-value
Cell cortex	2.3		0	0.0			0	0.0		-	Sac6p, Rvs167p, Cap2p, Tpm1p, Srv2p, Bni1p, Kar3	6	1.5		Ede1p, Shs1p, Num1p, Rvs167p, Gsc2p, Cap2p, Aip1p, Tpm1p, Bni1p	9	1.5	0.04173	1.0		0	0.0			0	0.0		-	Rvs167p, Act1p, Srv2p	3	0.7		Rvs167p, Act1p, Kel1p	3	0.5		1.5
Cell wall	1.5	Tdh1p, Ssa2p, Ccw14p	3	0.7		Tdh1p, Ssa2p, Ccw14p	3	0.5		0.2	Ssa1p, Ecm33p, Ssa2p	3	0.7		Ssa1p, Ssa2p	2	0.3		2.2		0	0.0			0	0.0		-	Ecm33p, Gas1p	2	0.5		Gas1p	1	0.2		3.0
Cellular bud	3.3		0	0.0			0	0.0		-	Tpm1p, Bni1p	2	0.5		Ede1p, Shs1p, Num1p, Smi1p, Tpm1p, Bni1p, Rts1p	7	1.1		0.4		0	0.0			0	0.0		-	Act1p	1	0.2		Act1p, Kel1p	2	0.3		0.7
Cellular component unknown	10.9		0	0.0		Yfr018cp	1	0.2		0.0		0	0.0		Etp1p, Opi9p	2	0.3		0.0		0	0.0			0	0.0		-		0	0.0			0	0.0		-
Chromosome	5.9	Rad6p	1	0.2			0	0.0		-	Rad6p	1	0.2		Dpb4p, Sgs1p, Sin3p, Rts1p	4	0.7		0.4		0	0.0			0	0.0		-	Act1p, Bir1p	2	0.5		Act1p	1	0.2		3.0
Cytoplasm	63.4	Pdb1p, Ssb1p, Tps2p, Hat2p, Hsp12p, Qcr6p, Rad6p, Cys4p, Tdh1p, Pex1p, Ssa2p, Tfs1p, Cpr3p, Asc1p, Idh1p, Por1p, Rps7ap, Idh2p, Atg11p	19	4.6	0.00287	Tps1p, Pdb1p, Pof1p, Ssb1p, Prb1p, Cox15p, Hsp12p, Qcr6p, Pre9p, Ste20p, Sec28p, Tdh1p, Ssa2p, Hcr1p, Cpr3p, Coq5p, Asc1p, Ras2p, Tom70p, Arg8p, Sti1p, Rps7ap, Atg11p	23	3.8	1.67e-05	0.2	Ssa1p, Gcv3p, Atp1p, Vma2p, Ssb1p, Tps2p, Sac6p, Atp5p, Rvs167p, Bmh1p, Hsp12p, Lpd1p, Qcr6p, Rad6p, Aro2p, Stf2p, Clc1p, Sod2p, Cap2p, Gvp36p, Kgd1p, Kar2p, Ssc1p, Sod1p, Pex1p, Ssa2p, Hsp104p, Aat2p, Aco1p, Cpr3p, Por1p, Ydj1p, Tpm1p, Srv2p, Bni1p, Pap2p, Gyp1p, Rud3p, Vma4p, Ald6p, Pep4p, Atg11p, Tkl1p, Kar3p	44	10.7	5.29e-09	Ssa1p, Spc72p, Pim1p, Ede1p, Tps1p, Vma2p, Aim4p, Sed4p, Pex19p, Nrp1p, Shs1p, Ssb1p, Num1p, Mrp1p, Rvs167p, Vma8p, Trp2p, Bmh1p, Hsp12p, Bud27p, Qcr6p, Mon1p, Gcn1p, Rps25ap, Gsc2p, Clc1p, Rnr4p, Yta7p, Sod2p, Ard1p, Msr1p, Cap2p, Gvp36p, Sec28p, Kar2p, Ssc1p, Tor1p, Sod1p, Ssa2p, Aat2p, Vma6p, Cpr3p, Coq5p, Aip1p, Ald3p, Tpm1p, Ras2p, Tom70p, Bni1p, Vma4p, Ald6p, Pep4p, Atg11p, Tkl1p, Kre6p, Vp…	56	9.2	8.00e-06	1.2	Vma1p, Arc1p, Rpe1p, Asc1p, Ald6p, Tkl1p	6	1.5	0.09780	Vma1p, Bud27p, Arc1p, Pre9p, Pfk1p, Rpe1p, Tal1p, Asc1p, Ald3p, Ald6p, Tkl1p	11	1.8	0.00460	0.1	Prx1p, Vma2p, Cdc48p, Vma1p, Tps2p, Hsp78p, Rvs167p, Tsa2p, Grx2p, Hsp31p, Hsp12p, Act1p, Pnc1p, Arc1p, Cys4p, Trx2p, Yhb1p, Sod2p, Hyr1p, Asf1p, Rpe1p, Bir1p, Sod1p, Atp2p, Tma19p, Mcr1p, Ccp1p, Trx1p, Pdc1p, Ahp1p, Gsp1p, Tsa1p, Arg7p, Gas1p, Nip1p, Por1p, Ydj1p, Leu4p, Srv2p, Atx1p, Rcf2p, Rps15p, Adh1p, Rpl25p, Vma4p, Ald4p, Ald6p, Rpl5p, Tkl1p	49	11.9	1.13e-06	Pim1p, Tps1p, Vma2p, Aim4p, Sdh8p, Ilv6p, Pof1p, Gex1p, Yfh1p, Cdc48p, Fap7p, Nrp1p, Vma1p, Grx3p, Tcp1p, Trr1p, Rvs167p, Grx2p, Hsp31p, Vma8p, Trp2p, Hsp12p, Rpo41p, Act1p, Pnc1p, Arc1p, Trx2p, Yhb1p, Sod2p, Kel1p, Pho86p, Rpe1p, Sod1p, Atp2p, Tma19p, Ltv1p, Mcr1p, Ccp1p, Sis2p, Trx1p, Pdc1p, Rpl22ap, Ahp1p, Tal1p, Vma6p, Yap1p, Tsa1p, Arg7p, Gas1p, Nip1p, Leu4p, Atx1p, Adh1p, Gre2p, Vma4p, Ala1…	62	10.1	7.61e-12	1.2
Cytoplasmic membrane-bounded vesicle	1.7		0	0.0		Sec28p	1	0.2		0.0	Clc1p	1	0.2		Clc1p, Sec28p, Kre6p	3	0.5		0.5		0	0.0			0	0.0		-	Gas1p	1	0.2		Gas1p	1	0.2		1.5
Cytoskeleton	3.2		0	0.0			0	0.0		-	Sac6p, Rvs167p, Cap2p, Tpm1p, Srv2p, Bni1p, Kar3p	7	1.7	0.08700	Spc72p, Ede1p, Shs1p, Rvs167p, Gsc2p, Cap2p, Aip1p, Tpm1p, Bni1p, Rts1p	10	1.6		1.0		0	0.0			0	0.0		-	Rvs167p, Act1p, Bir1p, Srv2p	4	1.0		Rvs167p, Act1p	2	0.3		3.0
Endomembrane system	12.4	Hsp12p	1	0.2		Hsp12p, Pre9p, Sec28p, Ras2p	4	0.7		0.1	Hsp12p, Gvp36p, Kar2p, Gyp1p, Rud3p	5	1.2		Sed4p, Pex19p, Num1p, Hsp12p, Mon1p, Yta7p, Gvp36p, Sec28p, Kar2p, Tor1p, Ras2p, Kre6p, Vps4p	13	2.1		0.6		0	0.0		Pre9p	1	0.2		0	Cdc48p, Hsp12p, Gas1p	3	0.7		Cdc48p, Hsp12p, Pho86p, Ltv1p, Gas1p	5	0.8		0.9
Endoplasmic reticulum	6.5		0	0.0		Ras2p	1	0.2		0.0	Kar2p	1	0.2		Sed4p, Pex19p, Num1p, Yta7p, Kar2p, Ras2p, Kre6p	7	1.1		0.2		0	0.0			0	0.0		-	Cdc48p	1	0.2		Cdc48p, Pho86p	2	0.3		0.7
Extracellular region	0.4	Ygp1p	1	0.2			0	0.0		-		0	0.0			0	0.0		-		0	0.0			0	0.0		-		0	0.0			0	0.0		-
Golgi apparatus	3.1		0	0.0		Sec28p	1	0.2		0.0	Gvp36p, Gyp1p, Rud3p	3	0.7		Gvp36p, Sec28p, Tor1p	3	0.5		1.5		0	0.0			0	0.0		-		0	0.0			0	0.0		-
Membrane	25.3	Pst2p, Hsp12p, Qcr6p, Mtl1p, Pex1p, Ssa2p, Tfs1p, Por1p, Atg11p	9	2.2		Pst2p, Cox15p, Hsp12p, Qcr6p, Pre9p, Sec28p, Ssa2p, Ras2p, Tom70p, Atg11p	10	1.6		0.2	Ssa1p, Atp1p, Ecm33p, Vma2p, Atp5p, Hsp12p, Qcr6p, Clc1p, Gvp36p, Ssc1p, Pex1p, Ssa2p, Nha1p, Por1p, Rud3p, Vma4p, Atg11p	17	4.1		Ssa1p, Vma2p, Sed4p, Pex19p, Vma8p, Hsp12p, Qcr6p, Mon1p, Gsc2p, Clc1p, Yta7p, Gvp36p, Sec28p, Ssc1p, Tor1p, Ssa2p, Vma6p, Ras2p, Tom70p, Vma4p, Atg11p, Kre6p, Vps4p	23	3.8		1.1	Vma1p	1	0.2		Vma1p, Pre9p	2	0.3		0.1	Ecm33p, Vma2p, Cdc48p, Vma1p, Hsp12p, Mtl1p, Atp2p, Mcr1p, Gas1p, Por1p, Rcf2p, Vma4p	12	2.9		Vma2p, Gex1p, Cdc48p, Vma1p, Vma8p, Hsp12p, Atp2p, Ltv1p, Mcr1p, Vma6p, Gas1p, Vma4p	12	2.0		1.5
Microtubule organizing center	1.1		0	0.0			0	0.0		-	Kar3p	1	0.2		Spc72p, Rts1p	2	0.3		0.7		0	0.0			0	0.0		-		0	0.0			0	0.0		-
Mitochondrial envelope	5.6	Qcr6p, Por1p	2	0.5		Cox15p, Qcr6p, Tom70p	3	0.5		0.2	Atp1p, Atp5p, Qcr6p, Ssc1p, Sod1p, Por1p	6	1.5		Qcr6p, Ssc1p, Sod1p, Tom70p	4	0.7		2.2		0	0.0			0	0.0		-	Cdc48p, Hyr1p, Sod1p, Atp2p, Mcr1p, Ccp1p, Trx1p, Por1p, Rcf2p	9	2.2		Cdc48p, Trr1p, Sod1p, Atp2p, Mcr1p, Ccp1p, Trx1p	7	1.1		1.9
Mitochondrion	18.2	Pdb1p, Qcr6p, Tdh1p, Ssa2p, Cpr3p, Idh1p, Por1p, Idh2p	8	1.9	0.00022	Pdb1p, Cox15p, Qcr6p, Tdh1p, Ssa2p, Cpr3p, Coq5p, Ras2p, Tom70p, Arg8p	10	1.6	0.01325	0.2	Gcv3p, Atp1p, Atp5p, Lpd1p, Qcr6p, Sod2p, Kgd1p, Ssc1p, Sod1p, Ssa2p, Aco1p, Cpr3p, Por1p, Ald6p	14	3.4		Pim1p, Mrp1p, Qcr6p, Sod2p, Msr1p, Ssc1p, Sod1p, Ssa2p, Cpr3p, Coq5p, Ras2p, Tom70p, Ald6p	13	2.1		1.6	Ald6p	1	0.2		Pfk1p, Ald6p	2	0.3		0.1	Prx1p, Cdc48p, Hsp78p, Grx2p, Yhb1p, Sod2p, Hyr1p, Sod1p, Atp2p, Tma19p, Mcr1p, Ccp1p, Trx1p, Arg7p, Por1p, Leu4p, Rcf2p, Ald4p, Ald6p	19	4.6	0.00368	Pim1p, Sdh8p, Ilv6p, Yfh1p, Cdc48p, Trr1p, Grx2p, Rpo41p, Yhb1p, Sod2p, Sod1p, Atp2p, Tma19p, Mcr1p, Ccp1p, Trx1p, Arg7p, Leu4p, Ala1p, Grx5p, Ald6p, Pos5p	22	3.6		1.3
Nucleolus	5.2		0	0.0			0	0.0		-	Pap2p	1	0.2		Rpa12p, Sgs1p	2	0.3		0.7		0	0.0			0	0.0		-	Rpa43p	1	0.2		Snu13p, Rpa43p, Rpo26p	3	0.5		0.5
Nucleus	34.1	Lys20p, Rad23p, Hat2p, Rad6p	4	1.0		Pof1p, Rad23p, Pre9p, Ste20p, Ras2p	5	0.8		0.2	Ssa1p, Bmh1p, Rad6p, Mog1p, Sod1p, Def1p, Hsp104p, Pap2p	8	1.9		Ssa1p, Dpb4p, Bmh1p, Dst1p, Rnr4p, Yta7p, Rpa12p, Tor1p, Mog1p, Sod1p, Def1p, Rsc2p, Sgs1p, Ras2p, Sin3p, Rts1p, Leo1p, Gdh1p	18	2.9		0.7		0	0.0		Pre9p, Tal1p	2	0.3		0	Cyc8p, Thi3p, Cdc48p, Eaf1p, Act1p, Pnc1p, Itc1p, Tfg1p, Asf1p, Mog1p, Bir1p, Sod1p, Pdc1p, Gsp1p, Npl6p, Gas1p, Rpa43p, Yar1p	18	4.4		Cyc8p, Pof1p, Cdc48p, Fap7p, Grx3p, Snu13p, Grx4p, Act1p, Pnc1p, Mog1p, Sod1p, Ltv1p, Sis2p, Pdc1p, Tal1p, Yap1p, Gas1p, Gre2p, Rpa43p, Glr1p, Rpo26p	21	3.4		1.3
Peroxisome	1.1	Pex1p	1	0.2			0	0.0		-	Pex1p, Aat2p	2	0.5		Pex19p, Aat2p	2	0.3		1.5		0	0.0			0	0.0		-	Pnc1p, Hyr1p	2	0.5		Pnc1p	1	0.2		3.0
Plasma membrane	6.1	Hsp12p, Mtl1p	2	0.5	0.03191	Hsp12p, Ras2p	2	0.3	0.01555	0.2	Ecm33p, Hsp12p, Nha1p	3	0.7	0.02747	Hsp12p, Gsc2p, Tor1p, Ras2p, Kre6p	5	0.8		0.9		0	0.0			0	0.0		-	Ecm33p, Hsp12p, Mtl1p, Gas1p	4	1.0		Gex1p, Hsp12p, Gas1p	3	0.5		2.0
Ribosome	5.5	Asc1p, Rps7ap	2	0.5		Asc1p, Rps7ap	2	0.3		0.2		0	0.0		Mrp1p, Bud27p, Gcn1p, Rps25ap, Ard1p	5	0.8		0.0	Asc1p	1	0.2		Bud27p, Asc1p	2	0.3		0.1	Cdc48p, Tma19p, Rps15p, Rpl25p, Rpl5p	5	1.2		Cdc48p, Tma19p, Rpl22ap, Rpl5p	4	0.7		1.8
Site of polarized growth	3.9		0	0.0		Ste20p	1	0.2		0.0	Rvs167p, Tpm1p, Bni1p	3	0.7		Ede1p, Shs1p, Num1p, Rvs167p, Smi1p, Tpm1p, Bni1p, Rts1p, Kre6p	9	1.5	0.02294	0.5		0	0.0			0	0.0		-	Rvs167p, Act1p	2	0.5		Rvs167p, Act1p, Kel1p	3	0.5		1.0
Vacuole	4.3	Ssa2p, Tfs1p	2	0.5		Prb1p, Ssa2p	2	0.3		0.2	Ssa1p, Vma2p, Ssa2p, Vma4p, Pep4p	5	1.2		Ssa1p, Vma2p, Vma8p, Mon1p, Tor1p, Ssa2p, Vma6p, Vma4p, Pep4p	9	1.5		0.8	Vma1p	1	0.2		Vma1p	1	0.2		0.2	Vma2p, Vma1p, Trx2p, Trx1p, Vma4p	5	1.2		Vma2p, Gex1p, Vma1p, Vma8p, Trx2p, Ltv1p, Trx1p, Vma6p, Vma4p	9	1.5		0.8
Other		Ssb2p	1	0.2		Ssb2p	1	0.2		0.2	Ssb2p	1	0.2		Vid30p, Pfd1p, Ssb2p	3	0.5		0.5	Sse1p	1	0.2		Sse1p	1	0.2		0.2	Ubp6p, Pil1p, Sse1p	3	0.7		Pil1p, Fur1p, Rtt101p, Sse1p	4	0.7		1.1
