# Supplementary material for: Functional analysis of stress protein data in a flor yeast subjected to a biofilm forming condition
Source: Data Brief. 2016 Mar 28;7:1021–3. doi: 10.1016/j.dib.2016.03.072 (PMC4826585; doi:10.1016/j.dib.2016.03.072)
Supplement: Supplementary file 3 — Supplementary Table 2 [file mmc3.xlsx]

## Sheet: Hoja1
Table S2. Biological processes of proteins in the biofilm formation condition (BFC) and non-biofilm formation condition (NBFC). Decimal numbers represent frequencies of proteins sorted in each GO Term with respect to the total proteome in S. cerevisiae (right of the biological process column), to the total number of BFC proteins (right of the BFC columns) and to the total number of NBFC proteins …
		Resistance to lack of fermentable carbon source									Resistance to ethanol									Resistance to acetaldehyde									Resistance to oxidative stress
		BFC				NBFC				Frequency BFC/frequency NBFC	BFC				NBFC				Frequency BFC/frequency NBFC	BFC				NBFC				Frequency BFC/frequency NBFC	BFC				NBFC				Frequency BFC/frequency NBFC
Biological process	S. cerevisiae	Protein (s)	Number of proteins	Frequency of proteins	p-value	Protein (s)	Number of proteins	Frequency of proteins	p-value		Protein (s)	Number of proteins	Frequency of proteins	p-value	Protein (s)	Number of proteins	Frequency of proteins	p-value		Protein (s)	Number of proteins	Frequency of proteins	p-value	Protein (s)	Number of proteins	Frequency of proteins	p-value		Protein (s)	Number of proteins	Frequency of proteins	p-value	Protein (s)	Number of proteins	Frequency of proteins	p-value
Amino acid transport	0.6		0	0.0			0	0.0		-		0	0.0			0	0.0		-		0	0.0			0	0.0		-		0	0.0			0	0.0		-
Biological process unknown	17.3	Pst2p	1	0.2		Ycr051wp, Pst2p, Yfr018cp, Rrg7p	4	0.7		0.1		0	0.0		Aim4p, Nrp1p, Opi9p, Rrg7p	4	0.7		0.0		0	0.0			0	0.0		-		0	0.0		Aim4p, Hbn1p, Nrp1p	3	0.5		0.0
Carbohydrate metabolic process	4.1	Tps2p, Tdh1p	2	0.5		Tps1p, Gpp1p, Tdh1p	3	0.5		0.2	Tps2p, Bmh1p, Ino1p, Hsp104p	4	1.0		Shp1p, Tps1p, Bmh1p, Vid30p, Gsc2p, Gpp1p, Ino1p, Glc8p, Kre6p	9	1.5		0.1		0	0.0		Pfk1p	1	0.2		0.0	Tps2p, Ypr1p, Gre3p, Pdc1p, Adh1p, Gcy1p	6	1.5		Shp1p, Tps1p, Ypr1p, Gpp1p, Pdc1p, Adh1p	6	1.0		0.2
Carbohydrate transport	0.5		0	0.0			0	0.0		-		0	0.0			0	0.0		-		0	0.0			0	0.0		-		0	0.0			0	0.0		-
Cell budding	1		0	0.0		Ste20p	1	0.2		0.0	Tpm1p, Bni1p	2	0.5		Tpm1p, Bni1p	2	0.3		0.2		0	0.0			0	0.0		-	Act1p	1	0.2		Act1p	1	0.2		0.2
Cell morphogenesis	0.5		0	0.0			0	0.0		-		0	0.0			0	0.0		-		0	0.0			0	0.0		-		0	0.0		Kel1p	1	0.2		0.0
Cell wall organization or biogenesis	3.1	Mtl1p, Ccw14p, Ygp1p	3	0.7		Ccw14p	1	0.2		0.7	Ecm33p, Bmh1p, Sod1p	3	0.7		Bmh1p, Gsc2p, Smi1p, Tor1p, Sod1p, Kre6p	6	1.0		0.1		0	0.0			0	0.0		-	Ecm33p, Act1p, Mtl1p, Sod1p, Gas1p	5	1.2		Act1p, Sod1p, Gas1p	3	0.5		0.4
Cellular amino acid metabolic process	3.4	Lys20p, Cys4p, Idh1p, Idh2p	4	1.0		Arg8p	1	0.2		1.0	Gcv3p, Lpd1p, Trp5p, Aro2p, Aat2p	5	1.2		Trp2p, Trp5p, Msr1p, Aat2p, Ald3p, Pro2p, Gdh1p	7	1.1		0.2	Arc1p, Hom6p	2	0.5		Arc1p, Hom6p, Ald3p	3	0.5		0.2	Trp5p, Arc1p, Cys4p, Asf1p, Hom6p, Pdc1p, Arg7p, Leu4p, Adh1p	9	2.2		Ilv6p, Trp2p, Trp5p, Arc1p, Hom6p, Pdc1p, Arg7p, Leu4p, Adh1p, Pro2p, Ala1p	11	1.8	0.03142	0.2
Cellular ion homeostasis	2		0	0.0			0	0.0		-	Vma2p, Sod1p, Nha1p, Vma4p	4	1.0		Vma2p, Vma8p, Sod1p, Vma6p, Vma4p	5	0.8		0.2	Vma1p	1	0.2		Vma1p	1	0.2		0.2	Vma2p, Vma1p, Sod1p, Atx1p, Vma4p	5	1.2		Vma2p, Yfh1p, Vma1p, Grx3p, Vma8p, Grx4p, Sod1p, Vma6p, Atx1p, Vma4p	10	1.6	0.00143	0.1
Cellular respiration	1.4	Qcr6p, Idh1p, Idh2p	3	0.7		Qcr6p, Coq5p	2	0.3		0.4	Qcr6p, Kgd1p, Sod1p, Aco1p	4	1.0		Qcr6p, Sod1p, Coq5p	3	0.5		0.3		0	0.0			0	0.0		-	Sod1p	1	0.2		Sod1p	1	0.2		0.2
Cellular response to DNA damage stimulus	4.7	Rad6p	1	0.2			0	0.0		-	Bmh1p, Rad6p, Def1p, Pap2p	4	1.0		Dpb4p, Bmh1p, Tor1p, Def1p, Rsc2p, Sgs1p, Sin3p, Leo1p	8	1.3		0.1		0	0.0			0	0.0		-	Cyc8p, Eaf1p, Act1p, Tsa1p	4	1.0		Cyc8p, Act1p, Rtt101p, Tsa1p	4	0.7		0.2
Chromatin organization	3.8	Hat2p, Rad6p	2	0.5			0	0.0		-	Rad6p	1	0.2		Dpb4p, Ard1p, Rsc2p, Sin3p, Leo1p	5	0.8		0.0		0	0.0			0	0.0		-	Cyc8p, Cdc48p, Eaf1p, Act1p, Itc1p, Asf1p, Npl6p	7	1.7		Cyc8p, Cdc48p, Act1p, Snt2p	4	0.7		0.4
Chromosome segregation	2.8		0	0.0			0	0.0		-	Bmh1p, Kar3p	2	0.5		Spc72p, Shp1p, Bmh1p, Rsc2p, Sgs1p, Glc8p, Rts1p	7	1.1		0.1		0	0.0			0	0.0		-	Cdc48p, Bir1p	2	0.5		Shp1p, Cdc48p	2	0.3		0.2
Cofactor metabolic process	2.1	Pdb1p	1	0.2		Pdb1p, Pof1p, Cox15p, Coq5p	4	0.7		0.1	Ald6p, Tkl1p	2	0.5		Rnr4p, Coq5p, Ald6p, Tkl1p	4	0.7	0.00203	0.1	Gnd1p, Rpe1p, Ald6p, Tkl1p	4	1.0	1.36e-06	Gnd1p, Rpe1p, Tal1p, Zwf1p, Ald6p, Tkl1p	6	1.0		0.2	Tkl2p, Pnc1p, Gnd1p, Rpe1p, Adh1p, Ald4p, Ald6p, Tkl1p	8	1.9	0.02674	Pof1p, Pnc1p, Gnd1p, Rpe1p, Sis2p, Tal1p, Zwf1p, Adh1p, Ald6p, Pos5p, Tkl1p	11	1.8	0.00036	0.2
Conjugation	1.9		0	0.0		Ste20p	1	0.2		0.0	Kar2p, Kar3p	2	0.5		Kar2p	1	0.2		0.5		0	0.0			0	0.0		-		0	0.0		Kel1p	1	0.2		0.0
Cytokinesis	1.6		0	0.0		Ste20p	1	0.2		0.0	Bni1p	1	0.2		Ede1p, Shs1p, Aip1p, Bni1p, Rts1p	5	0.8		0.0		0	0.0			0	0.0		-	Act1p	1	0.2		Act1p	1	0.2		0.2
Cytoplasmic translation	2.7	Ssb1p, Ssb2p, Rps7ap	3	0.7		Ssb1p, Hcr1p, Ssb2p, Rps7ap	4	0.7		0.2	Ssa1p, Ssb1p, Ssb2p	3	0.7		Ssa1p, Ssb1p, Rps25ap, Ssb2p	4	0.7		0.2		0	0.0			0	0.0		-	Tma19p, Rps15p, Rpl25p, Rpl5p	4	1.0		Tma19p, Rpl22ap, Rpl5p	3	0.5		0.3
Cytoskeleton organization	3.8		0	0.0			0	0.0		-	Sac6p, Cap2p, Gvp36p, Tpm1p, Srv2p, Bni1p, Kar3p	7	1.7		Spc72p, Shp1p, Shs1p, Num1p, Cap2p, Gvp36p, Pfd1p, Aip1p, Tpm1p, Bni1p, Rts1p	11	1.8		0.2		0	0.0			0	0.0		-	Cdc48p, Act1p, Bir1p, Srv2p	4	1.0		Shp1p, Cdc48p, Grx3p, Grx4p, Act1p, Lia1p	6	1.0		0.2
DNA recombination	2.8	Rad6p	1	0.2			0	0.0		-	Rad6p, Pap2p	2	0.5		Rsc2p, Sgs1p	2	0.3		0.2	Vma1p	1	0.2		Vma1p	1	0.2		0.2	Vma1p	1	0.2		Vma1p	1	0.2		0.2
DNA repair	3.8	Rad6p	1	0.2			0	0.0		-	Rad6p, Def1p, Pap2p	3	0.7		Dpb4p, Def1p, Rsc2p, Sgs1p, Sin3p, Leo1p	6	1.0		0.1		0	0.0			0	0.0		-	Eaf1p, Act1p	2	0.5		Act1p	1	0.2		0.5
DNA replication	2.4		0	0.0			0	0.0		-		0	0.0		Dpb4p, Sgs1p, Sin3p	3	0.5		0.0		0	0.0			0	0.0		-		0	0.0		Rtt101p	1	0.2		0.0
DNA-templated transcription, elongation	1.5		0	0.0			0	0.0		-		0	0.0		Dst1p, Pfd1p, Rsc2p, Leo1p	4	0.7		0.0		0	0.0			0	0.0		-	Tfg1p, Asf1p, Npl6p	3	0.7			0	0.0		-
DNA-templated transcription, initiation	1.1		0	0.0			0	0.0		-		0	0.0		Dst1p	1	0.2		0.0		0	0.0			0	0.0		-	Tfg1p	1	0.2			0	0.0		-
DNA-templated transcription, termination	0.7	Rad6p	1	0.2			0	0.0		-	Rad6p	1	0.2		Dst1p, Rpa12p, Leo1p	3	0.5		0.1		0	0.0			0	0.0		-		0	0.0			0	0.0		-
Endocytosis	1.5		0	0.0			0	0.0		-	Rvs167p, Clc1p, Gvp36p	3	0.7		Ede1p, Rvs167p, Clc1p, Gvp36p	4	0.7		0.2		0	0.0			0	0.0		-	Rvs167p, Act1p, Pil1p	3	0.7		Rvs167p, Act1p, Pil1p	3	0.5		0.2
Endosomal transport	1.4		0	0.0		Sec28p	1	0.2		0.0	Tda3p	1	0.2		Sec28p, Vps4p	2	0.3		0.1		0	0.0			0	0.0		-		0	0.0			0	0.0		-
Exocytosis	0.8		0	0.0			0	0.0		-	Tpm1p	1	0.2		Tpm1p	1	0.2		0.2		0	0.0			0	0.0		-	Act1p	1	0.2		Act1p	1	0.2		0.2
Generation of precursor metabolites and energy	2.5	Qcr6p, Tdh1p, Idh1p, Idh2p	4	1.0		Qcr6p, Tdh1p, Coq5p	3	0.5		0.3	Bmh1p, Qcr6p, Kgd1p, Sod1p, Aco1p	5	1.2		Shp1p, Bmh1p, Qcr6p, Sod1p, Coq5p, Glc8p	6	1.0		0.2		0	0.0		Pfk1p	1	0.2		0.0	Sod1p, Pdc1p, Adh1p	3	0.7		Shp1p, Sod1p, Pdc1p, Adh1p	4	0.7		0.2
Golgi vesicle transport	3		0	0.0		Sec28p	1	0.2		0.0	Rud3p	1	0.2		Sed4p, Sec28p	2	0.3		0.1		0	0.0			0	0.0		-	Trx2p, Trx1p	2	0.5		Trx2p, Pho86p, Trx1p	3	0.5		0.2
Histone modification	1.8	Hat2p, Rad6p	2	0.5			0	0.0		-	Rad6p	1	0.2		Ard1p, Sin3p, Leo1p	3	0.5		0.1		0	0.0			0	0.0		-	Cdc48p, Act1p, Asf1p	3	0.7		Cdc48p, Act1p, Snt2p	3	0.5		0.2
Invasive growth in response to glucose limitation	0.9	Asc1p	1	0.2		Pof1p, Ste20p, Asc1p	3	0.5		0.1		0	0.0		Yta7p	1	0.2		0.0	Asc1p	1	0.2		Asc1p	1	0.2		0.2		0	0.0		Pof1p	1	0.2		0.0
Ion transport	3.7	Por1p	1	0.2			0	0.0		-	Atp1p, Atp5p, Nha1p, Por1p	4	1.0			0	0.0		-		0	0.0		Pfk1p	1	0.2		0.0	Atp2p, Por1p, Atx1p	3	0.7		Gex1p, Pho86p, Atp2p, Atx1p	4	0.7		0.2
Lipid metabolic process	4.4		0	0.0			0	0.0		-		0	0.0		Tor1p, Idi1p, Vps4p	3	0.5		0.0		0	0.0			0	0.0		-	Cyc8p, Mcr1p	2	0.5		Cyc8p, Mcr1p, Gre2p	3	0.5		0.2
Lipid transport	0.9		0	0.0		Ste20p	1	0.2		0.0		0	0.0			0	0.0		-		0	0.0			0	0.0		-		0	0.0			0	0.0		-
Meiotic cell cycle	4.4	Rad6p	1	0.2		Ras2p	1	0.2		0.2	Bmh1p, Rad6p, Pap2p, Kar3p	4	1.0		Shp1p, Bmh1p, Gsc2p, Tor1p, Sgs1p, Ras2p, Sin3p, Rts1p	8	1.3		0.1		0	0.0			0	0.0		-	Act1p	1	0.2		Shp1p, Act1p	2	0.3		0.1
Membrane fusion	1.2		0	0.0			0	0.0		-		0	0.0			0	0.0		-		0	0.0			0	0.0		-	Cdc48p, Trx2p, Trx1p	3	0.7		Cdc48p, Trx2p, Trx1p	3	0.5		0.2
Membrane invagination	0.7	Atg11p	1	0.2		Atg11p	1	0.2		0.2	Pep4p, Atg11p	2	0.5		Shp1p, Pep4p, Atg11p	3	0.5		0.2		0	0.0			0	0.0		-	Cdc48p	1	0.2		Shp1p, Cdc48p	2	0.3		0.1
Mitochondrial translation	2.2	Tuf1p	1	0.2			0	0.0		-	Tuf1p	1	0.2		Mrp1p, Msr1p	2	0.3		0.1		0	0.0			0	0.0		-		0	0.0		Ala1p	1	0.2		0.0
Mitochondrion organization	5.7	Por1p, Tuf1p	2	0.5		Tom70p	1	0.2		0.5	Ssa1p, Ssc1p, Aco1p, Por1p, Ydj1p, Tpm1p, Tuf1p	7	1.7		Ssa1p, Num1p, Mrp1p, Msr1p, Ssc1p, Tpm1p, Tom70p	7	1.1		0.2		0	0.0			0	0.0		-	Hsp78p, Act1p, Por1p, Ydj1p, Rcf2p	5	1.2		Sdh8p, Rpo41p, Act1p, Ala1p	4	0.7		0.3
Mitotic cell cycle	5.1	Rad6p, Cys4p	2	0.5		Ste20p	1	0.2		0.5	Bmh1p, Rad6p, Bni1p, Kar3p	4	1.0		Spc72p, Shp1p, Shs1p, Bmh1p, Smi1p, Sgs1p, Bni1p, Sin3p, Rts1p	9	1.5		0.1		0	0.0			0	0.0		-	Cdc48p, Act1p, Cys4p, Bir1p	4	1.0		Shp1p, Cdc48p, Act1p, Kel1p, Rtt101p, Sis2p	6	1.0		0.2
Monocarboxylic acid metabolic process	2	Pdb1p, Tdh1p	2	0.5		Pdb1p, Tdh1p	2	0.3		0.2	Lpd1p, Ald6p	2	0.5		Ald6p	1	0.2		0.5	Ald6p	1	0.2		Pfk1p, Ald6p	2	0.3		0.1	Cyc8p, Hsp31p, Pdc1p, Adh1p, Ald4p, Ald6p	6	1.5		Cyc8p, Hsp31p, Pdc1p, Adh1p, Ald6p	5	0.8		0.3
mRNA processing	3.1		0	0.0			0	0.0		-		0	0.0		Dst1p	1	0.2		0.0		0	0.0			0	0.0		-		0	0.0		Snu13p	1	0.2		0.0
Nuclear transport	2.7	Ssb1p, Ssb2p	2	0.5		Ssb1p, Ssb2p	2	0.3		0.2	Ssa1p, Ssb1p, Mog1p, Ssb2p	4	1.0		Ssa1p, Ssb1p, Mog1p, Ssb2p	4	0.7		0.2		0	0.0			0	0.0		-	Mog1p, Gsp1p, Npl6p, Rps15p, Yar1p	5	1.2		Bcp1p, Mog1p, Ltv1p	3	0.5		0.4
Nucleobase-containing compound transport	1.9	Por1p	1	0.2			0	0.0		-	Por1p	1	0.2			0	0.0		-		0	0.0			0	0.0		-	Por1p, Rps15p	2	0.5			0	0.0		-
Nucleobase-containing small molecule metabolic process	3.1	Qcr6p	1	0.2		Pof1p, Qcr6p, Ras2p	3	0.5		0.1	Atp1p, Atp5p, Phm8p, Qcr6p, Ado1p, Ade2p, Ald6p, Tkl1p	8	1.9		Qcr6p, Rnr4p, Ado1p, Ade4p, Ras2p, Ald6p, Tkl1p	7	1.1	0.00646	0.3	Gnd1p, Rpe1p, Ald6p, Tkl1p	4	1.0	1.05e-05	Gnd1p, Rpe1p, Tal1p, Zwf1p, Ald6p, Tkl1p	6	1.0		0.2	Tkl2p, Pnc1p, Gnd1p, Rpe1p, Atp2p, Adh1p, Ald4p, Ald6p, Tkl1p	9	2.2	0.05007	Pof1p, Pnc1p, Gnd1p, Rpe1p, Atp2p, Sis2p, Tal1p, Zwf1p, Adh1p, Ald6p, Pos5p, Tkl1p	12	2.0	0.00137	0.2
Nucleus organization	1		0	0.0			0	0.0		-	Kar2p, Kar3p	2	0.5		Kar2p	1	0.2		0.5		0	0.0			0	0.0		-	Gsp1p	1	0.2			0	0.0		-
Oligosaccharide metabolic process	0.6	Tps2p	1	0.2		Tps1p	1	0.2		0.2	Tps2p, Hsp104p	2	0.5		Tps1p	1	0.2		0.5		0	0.0			0	0.0		-	Tps2p	1	0.2		Tps1p	1	0.2		0.2
Organelle assembly	1.9		0	0.0		Ste20p	1	0.2		0.0		0	0.0		Shp1p, Shs1p	2	0.3		0.0		0	0.0			0	0.0		-	Nsr1p, Rpl25p, Rpl5p	3	0.7		Shp1p, Rpl5p	2	0.3		0.4
Organelle fission	4.4	Rad6p	1	0.2		Ste20p	1	0.2		0.2	Bmh1p, Rad6p, Pap2p, Kar3p	4	1.0		Spc72p, Shp1p, Shs1p, Num1p, Bmh1p, Tor1p, Sgs1p, Sin3p, Rts1p	9	1.5		0.1		0	0.0			0	0.0		-	Cdc48p, Bir1p	2	0.5		Shp1p, Cdc48p, Kel1p, Rtt101p	4	0.7		0.1
Organelle fusion	1.4		0	0.0			0	0.0		-	Kar2p, Kar3p	2	0.5		Kar2p	1	0.2		0.5		0	0.0			0	0.0		-	Cdc48p, Trx2p, Trx1p	3	0.7		Cdc48p, Trx2p, Trx1p	3	0.5		0.2
Organelle inheritance	0.9		0	0.0		Ste20p	1	0.2		0.0	Tpm1p	1	0.2		Pex19p, Num1p, Tpm1p	3	0.5		0.1		0	0.0			0	0.0		-	Act1p, Trx2p, Trx1p	3	0.7		Act1p, Trx2p, Trx1p	3	0.5		0.2
Peptidyl-amino acid modification	1.8	Hat2p	1	0.2		Efm4p	1	0.2		0.2		0	0.0		Ard1p, Leo1p	2	0.3		0.0		0	0.0			0	0.0		-	Act1p, Asf1p	2	0.5		Act1p, Lia1p	2	0.3		0.2
Peroxisome organization	1.1	Pex1p, Atg11p	2	0.5		Atg11p	1	0.2		0.5	Pex1p, Atg11p	2	0.5		Pex19p, Atg11p	2	0.3		0.2		0	0.0			0	0.0		-		0	0.0			0	0.0		-
Protein acylation	1	Hat2p	1	0.2			0	0.0		-		0	0.0		Ard1p	1	0.2		0.0		0	0.0			0	0.0		-	Act1p, Asf1p	2	0.5		Act1p	1	0.2		0.5
Protein alkylation	0.8		0	0.0		Efm4p	1	0.2		0.0		0	0.0		Leo1p	1	0.2		0.0		0	0.0			0	0.0		-		0	0.0			0	0.0		-
Protein complex biogenesis	5.1		0	0.0		Pre9p	1	0.2		0.0	Vma2p, Cap2p, Bni1p	3	0.7		Spc72p, Pim1p, Vma2p, Sed4p, Shs1p, Bud27p, Dst1p, Cap2p, Aip1p, Bni1p, Rbl2p, Vps4p	12	2.0		0.1		0	0.0		Bud27p, Pre9p	2	0.3		0.0	Vma2p, Eaf1p, Asf1p, Rcf2p	4	1.0		Pim1p, Vma2p, Sdh8p	3	0.5		0.3
Protein dephosphorylation	0.7		0	0.0			0	0.0		-		0	0.0		Rts1p	1	0.2		0.0		0	0.0			0	0.0		-	Tfg1p	1	0.2			0	0.0		-
Protein folding	1.5	Ssb1p, Ssa2p, Cpr3p, Ssb2p	4	1.0		Ssb1p, Ssa2p, Cpr3p, Ssb2p, Sti1p	5	0.8	0.00038	0.2	Ssa1p, Ssb1p, Ssc1p, Ssa2p, Hsp104p, Cpr3p, Ydj1p, Ssb2p	8	1.9	0.08868	Ssa1p, Ssb1p, Pfd1p, Ssc1p, Ssa2p, Cpr3p, Ssb2p	7	1.1		0.3	Sse1p	1	0.2		Sse1p	1	0.2		0.2	Hsp78p, Tsa1p, Ydj1p, Sse1p	4	1.0		Tcp1p, Pho86p, Tsa1p, Sse1p	4	0.7		0.2
Protein glycosylation	1		0	0.0			0	0.0		-		0	0.0			0	0.0		-		0	0.0			0	0.0		-		0	0.0			0	0.0		-
Protein lipidation	0.7		0	0.0			0	0.0		-		0	0.0			0	0.0		-		0	0.0			0	0.0		-		0	0.0			0	0.0		-
Protein maturation	0.2		0	0.0			0	0.0		-		0	0.0			0	0.0		-		0	0.0			0	0.0		-		0	0.0			0	0.0		-
Protein modification by small protein conjugation or removal	2.7	Rad6p	1	0.2			0	0.0		-	Bmh1p, Rad6p, Def1p	3	0.7		Bmh1p, Def1p, Leo1p	3	0.5		0.2		0	0.0			0	0.0		-	Cdc48p, Ubp6p, Asf1p	3	0.7		Cdc48p, Snt2p	2	0.3		0.4
Protein phosphorylation	3		0	0.0		Ste20p	1	0.2		0.0		0	0.0			0	0.0		-		0	0.0			0	0.0		-	Pil1p	1	0.2		Pil1p	1	0.2		0.2
Protein targeting	4.4	Pex1p, Ssa2p, Atg11p	3	0.7		Ssa2p, Tom70p, Atg11p	3	0.5		0.2	Ssa1p, Kar2p, Ssc1p, Mog1p, Pex1p, Ssa2p, Ydj1p, Atg11p	8	1.9		Ssa1p, Pex19p, Mon1p, Kar2p, Ssc1p, Mog1p, Ssa2p, Tom70p, Atg11p	9	1.5		0.2		0	0.0			0	0.0		-	Mog1p, Npl6p, Ydj1p	3	0.7		Mog1p	1	0.2		0.7
Proteolysis involved in cellular protein catabolic process	3.7	Rad23p, Rad6p	2	0.5		Pof1p, Rad23p, Pre9p	3	0.5		0.2	Bmh1p, Rad6p, Kar2p, Def1p, Ydj1p, Pep4p	6	1.5		Spc72p, Pim1p, Shp1p, Bmh1p, Vid30p, Kar2p, Def1p, Rts1p, Pep4p	9	1.5		0.2		0	0.0		Pre9p	1	0.2		0.0	Cdc48p, Ubp6p, Bir1p, Ydj1p	4	1.0		Pim1p, Shp1p, Pof1p, Cdc48p, Rtt101p	5	0.8		0.2
Pseudohyphal growth	1.2		0	0.0		Pof1p, Ste20p, Ras2p	3	0.5		0.0	Bmh1p, Tpm1p	2	0.5		Bmh1p, Tpm1p, Ras2p	3	0.5		0.2		0	0.0			0	0.0		-		0	0.0		Pof1p	1	0.2		0.0
Regulation of cell cycle	3	Rad6p, Cys4p	2	0.5		Ste20p	1	0.2		0.5	Bmh1p, Rad6p, Kar3p	3	0.7		Spc72p, Ede1p, Bmh1p, Smi1p, Tor1p, Aip1p, Sgs1p, Rts1p	8	1.3		0.1		0	0.0			0	0.0		-	Cys4p, Bir1p	2	0.5		Kel1p, Rtt101p, Sis2p	3	0.5		0.2
Regulation of DNA metabolic process	1.6		0	0.0			0	0.0		-	Ssc1p, Pap2p	2	0.5		Ssc1p, Sgs1p, Sin3p, Leo1p	4	0.7		0.1		0	0.0			0	0.0		-		0	0.0			0	0.0		-
Regulation of organelle organization	3.9		0	0.0		Ste20p	1	0.2		0.0	Bmh1p, Cap2p, Bni1p, Kar3p	4	1.0		Spc72p, Sed4p, Bmh1p, Cap2p, Aip1p, Sgs1p, Bni1p, Rts1p, Leo1p	9	1.5		0.1		0	0.0			0	0.0		-	Cdc48p, Asf1p, Bir1p	3	0.7		Cdc48p, Kel1p, Rtt101p	3	0.5		0.2
Regulation of protein modification process	1.5		0	0.0		Ste20p	1	0.2		0.0	Bmh1p	1	0.2		Bmh1p, Leo1p	2	0.3		0.1		0	0.0			0	0.0		-	Cdc48p, Pil1p, Asf1p	3	0.7		Cdc48p, Pil1p	2	0.3		0.4
Regulation of translation	1.5	Ssb1p, Asc1p, Ssb2p	3	0.7		Ssb1p, Asc1p, Ssb2p	3	0.5		0.2	Ssb1p, Ssb2p	2	0.5		Ssb1p, Gcn1p, Ssb2p	3	0.5		0.2	Asc1p	1	0.2		Asc1p	1	0.2		0.2		0	0.0			0	0.0		-
Regulation of transport	1.3	Rad6p	1	0.2			0	0.0		-	Rad6p, Clc1p	2	0.5		Sed4p, Clc1p	2	0.3		0.2		0	0.0			0	0.0		-	Cyc8p	1	0.2		Cyc8p, Pho86p	2	0.3		0.1
Response to chemical	6.2	Hsp12p, Mtl1p, Asc1p	3	0.7		Tps1p, Hsp12p, Ste20p, Asc1p, Ras2p	5	0.8		0.1	Hsp12p, Stf2p, Ctt1p, Sod2p, Kar2p, Sod1p, Hsp104p	7	1.7		Ede1p, Tps1p, Hsp12p, Etp1p, Sod2p, Kar2p, Sod1p, Ras2p	8	1.3		0.2	Gnd1p, Asc1p	2	0.5		Gnd1p, Asc1p, Zwf1p	3	0.5		0.2	Prx1p, Grx1p, Ydl124wp, Cdc48p, Ypr1p, Tsa2p, Grx2p, Hsp31p, Hsp12p, Act1p, Itc1p, Mtl1p, Ctt1p, Yhb1p, Sod2p, Gre3p, Gnd1p, Hyr1p, Sod1p, Tma19p, Ykl069wp, Mcr1p, Ccp1p, Trx1p, Ahp1p, Tsa1p, Ecm5p, Atx1p, Gcy1p, Yar1p	30	7.3	5.28e-16	Tps1p, Grx1p, Ydl124wp, Cdc48p, Fap7p, Grx3p, Svf1p, Trr1p, Ypr1p, Grx2p, Hsp31p, Grx4p, Hsp12p, Act1p, Snt2p, Yhb1p, Sod2p, Gnd1p, Sod1p, Tma19p, Ykl069wp, Ltv1p, Mcr1p, Ccp1p, Trx1p, Ahp1p, Yap1p, Tsa1p, Ecm5p, Zwf1p, Atx1p, Grx5p, Glr1p, Pos5p	34	5.6	8.17e-18	0.2
Response to heat	1.1	Tps2p, Hsp12p	2	0.5		Tps1p, Hsp12p, Ste20p	3	0.5		0.2	Tps2p, Hsp12p, Hsp104p	3	0.7		Tps1p, Hsp12p, Sin3p	3	0.5		0.2		0	0.0			0	0.0		-	Tps2p, Hsp78p, Hsp12p, Pil1p	4	1.0		Tps1p, Hsp12p, Pil1p, Yap1p	4	0.7		0.2
Response to osmotic stress	1.4	Hsp12p	1	0.2		Hsp12p, Ste20p, Gpp1p	3	0.5		0.1	Hsp12p, Ctt1p, Nha1p, Ald6p	4	1.0		Hsp12p, Gpp1p, Aip1p, Ald6p	4	0.7		0.2	Ald6p	1	0.2		Ald6p	1	0.2		0.2	Hsp12p, Ctt1p, Gre3p, Ald6p, Yar1p	5	1.2		Hsp12p, Gpp1p, Ltv1p, Sis2p, Grx5p, Ald6p	6	1.0		0.2
Response to oxidative stress	1.6	Hsp12p, Mtl1p	2	0.5		Tps1p, Hsp12p	2	0.3		0.2	Hsp12p, Ctt1p, Sod2p, Sod1p, Hsp104p	5	1.2		Tps1p, Hsp12p, Sod2p, Sod1p	4	0.7		0.3	Gnd1p	1	0.2		Gnd1p, Zwf1p	2	0.3		0.1	Prx1p, Grx1p, Ydl124wp, Ypr1p, Tsa2p, Grx2p, Hsp31p, Hsp12p, Act1p, Mtl1p, Ctt1p, Yhb1p, Sod2p, Gre3p, Gnd1p, Hyr1p, Sod1p, Tma19p, Ykl069wp, Mcr1p, Ccp1p, Trx1p, Ahp1p, Tsa1p, Ecm5p, Atx1p, Gcy1p, Yar1p	28	6.8	3.01e-31	Tps1p, Grx1p, Ydl124wp, Fap7p, Grx3p, Svf1p, Trr1p, Ypr1p, Grx2p, Hsp31p, Grx4p, Hsp12p, Act1p, Snt2p, Yhb1p, Sod2p, Gnd1p, Sod1p, Tma19p, Ykl069wp, Ltv1p, Mcr1p, Ccp1p, Trx1p, Ahp1p, Yap1p, Tsa1p, Ecm5p, Zwf1p, Atx1p, Grx5p, Glr1p, Pos5p	33	5.4	1.41e-37	0.2
Response to starvation	1.5	Ssb1p, Mtl1p, Ssb2p	3	0.7		Ssb1p, Prb1p, Ssb2p	3	0.5		0.2	Ssb1p, Phm8p, Ssb2p, Pep4p	4	1.0		Shp1p, Ssb1p, Ssb2p, Pep4p	4	0.7		0.2		0	0.0			0	0.0		-	Cdc48p, Mtl1p	2	0.5		Shp1p, Cdc48p	2	0.3		0.2
Ribosomal large subunit biogenesis	1.5		0	0.0			0	0.0		-		0	0.0			0	0.0		-		0	0.0			0	0.0		-	Rpl25p, Rpl5p	2	0.5		Rpl5p	1	0.2		0.5
Ribosomal small subunit biogenesis	2.1		0	0.0		Hcr1p	1	0.2		0.0		0	0.0			0	0.0		-		0	0.0			0	0.0		-	Nsr1p, Yar1p	2	0.5		Fap7p, Snu13p, Ltv1p	3	0.5		0.2
Ribosomal subunit export from nucleus	0.7	Ssb1p, Ssb2p	2	0.5		Ssb1p, Ssb2p	2	0.3		0.2	Ssb1p, Ssb2p	2	0.5		Ssb1p, Ssb2p	2	0.3		0.2		0	0.0			0	0.0		-	Yar1p	1	0.2		Bcp1p, Ltv1p	2	0.3		0.1
Ribosome assembly	0.9		0	0.0			0	0.0		-		0	0.0			0	0.0		-		0	0.0			0	0.0		-	Nsr1p, Rpl25p, Rpl5p	3	0.7		Rpl5p	1	0.2		0.7
RNA catabolic process	1.9		0	0.0			0	0.0		-	Pap2p	1	0.2			0	0.0		-		0	0.0			0	0.0		-	Cdc48p	1	0.2		Cdc48p, Rtt101p	2	0.3		0.1
RNA modification	2.7		0	0.0			0	0.0		-	Pap2p	1	0.2			0	0.0		-		0	0.0			0	0.0		-		0	0.0			0	0.0		-
RNA splicing	2.2		0	0.0			0	0.0		-		0	0.0			0	0.0		-		0	0.0			0	0.0		-		0	0.0		Snu13p	1	0.2		0.0
rRNA processing	4.8	Ssb1p, Ssb2p	2	0.5		Ssb1p, Hcr1p, Ssb2p	3	0.5		0.2	Ssb1p, Ssb2p	2	0.5		Ssb1p, Ssb2p	2	0.3		0.2		0	0.0			0	0.0		-	Nsr1p, Gsp1p	2	0.5		Fap7p, Snu13p	2	0.3		0.2
Signaling	3.7	Pex1p, Tfs1p, Asc1p	3	0.7		Ste20p, Asc1p	2	0.3		0.4	Bmh1p, Pex1p, Srv2p	3	0.7		Ede1p, Bmh1p, Mon1p, Tor1p	4	0.7		0.2	Asc1p	1	0.2		Asc1p	1	0.2		0.2	Srv2p	1	0.2			0	0.0		-
SnoRNA processing	0.7		0	0.0			0	0.0		-	Pap2p	1	0.2			0	0.0		-		0	0.0			0	0.0		-		0	0.0			0	0.0		-
Sporulation	2.1		0	0.0		Prb1p, Ras2p	2	0.3		0.0	Bmh1p	1	0.2		Shp1p, Bmh1p, Gsc2p, Ras2p	4	0.7		0.1		0	0.0			0	0.0		-	Act1p	1	0.2		Shp1p, Act1p	2	0.3		0.1
Telomere organization	1.2	Rad6p	1	0.2			0	0.0		-	Rad6p, Def1p	2	0.5		Def1p, Sgs1p	2	0.3		0.2		0	0.0			0	0.0		-		0	0.0			0	0.0		-
Transcription from RNA polymerase I promoter	1		0	0.0			0	0.0		-		0	0.0		Dst1p, Rpa12p, Tor1p, Sin3p, Leo1p	5	0.8		0.0		0	0.0			0	0.0		-	Rpa43p	1	0.2		Rpa43p, Rpo26p	2	0.3		0.1
Transcription from RNA polymerase II promoter	7.5	Rad6p	1	0.2			0	0.0		-	Bmh1p, Rad6p, Sod1p	3	0.7		Bmh1p, Dst1p, Yta7p, Pfd1p, Sod1p, Rsc2p, Sin3p, Leo1p	8	1.3		0.1		0	0.0			0	0.0		-	Cyc8p, Thi3p, Itc1p, Tfg1p, Asf1p, Sod1p, Npl6p	7	1.7		Cyc8p, Snt2p, Sod1p, Yap1p, Rpo26p	5	0.8		0.3
Transcription from RNA polymerase III promoter	0.6		0	0.0			0	0.0		-		0	0.0		Dst1p	1	0.2		0.0		0	0.0			0	0.0		-		0	0.0		Rpo26p	1	0.2		0.0
Translational elongation	5.2	Ssb1p, Ssb2p, Tuf1p	3	0.7		Ssb1p, Ssb2p	2	0.3		0.4	Ssb1p, Ssb2p, Tuf1p	3	0.7		Ssb1p, Gcn1p, Ssb2p	3	0.5		0.2		0	0.0			0	0.0		-		0	0.0			0	0.0		-
Translational initiation	1		0	0.0			0	0.0		-		0	0.0		Bud27p, Tor1p	2	0.3		0.0		0	0.0		Bud27p	1	0.2		0.0	Nip1p	1	0.2		Nip1p	1	0.2		0.2
Transmembrane transport	3.6	Pex1p, Ssa2p	2	0.5		Ste20p, Ssa2p, Tom70p	3	0.5	0.04547	0.2	Ssa1p, Atp1p, Vma2p, Atp5p, Kar2p, Ssc1p, Pex1p, Ssa2p, Nha1p	9	2.2		Ssa1p, Vma2p, Pex19p, Kar2p, Ssc1p, Ssa2p, Tom70p	7	1.1		0.3		0	0.0			0	0.0		-	Vma2p, Atp2p	2	0.5		Vma2p, Gex1p, Atp2p	3	0.5		0.2
Transposition	1.7		0	0.0			0	0.0		-		0	0.0			0	0.0		-		0	0.0			0	0.0		-		0	0.0		Rtt101p	1	0.2		0.0
tRNA aminoacylation for protein translation	0.6		0	0.0			0	0.0		-		0	0.0		Msr1p	1	0.2		0.0	Arc1p	1	0.2		Arc1p	1	0.2		0.2	Arc1p	1	0.2		Arc1p, Ala1p	2	0.3		0.1
tRNA processing	1.7		0	0.0			0	0.0		-	Pap2p	1	0.2			0	0.0		-		0	0.0			0	0.0		-		0	0.0			0	0.0		-
Vacuole organization	1.2		0	0.0		Ste20p	1	0.2		0.0	Gvp36p, Tpm1p	2	0.5		Shp1p, Gvp36p, Tpm1p	3	0.5		0.2		0	0.0			0	0.0		-	Act1p, Trx2p, Trx1p	3	0.7		Shp1p, Act1p, Trx2p, Trx1p	4	0.7		0.2
Vesicle organization	1.1		0	0.0		Sec28p	1	0.2		0.0		0	0.0		Sed4p, Sec28p, Vps4p	3	0.5		0.0		0	0.0			0	0.0		-		0	0.0			0	0.0		-
Vitamin metabolic process	0.7		0	0.0			0	0.0		-		0	0.0			0	0.0		-		0	0.0			0	0.0		-	Thi3p	1	0.2			0	0.0		-
Other			0	0.0			0	0.0		-	Rtc3p, Gyp1p	2	0.5		Aro3p, Rtc3p	2	0.3		0.2		0	0.0			0	0.0		-		0	0.0		Fur1p	1	0.2		0.0
